# Supplementary material for: The Determination of Triacylglycerols and Tocopherols Using UHPLC–CAD/FLD Methods for Assessing the Authenticity of Coffee Beans
Source: Foods. 2023 Nov 21;12(23):4197. doi: 10.3390/foods12234197 (PMC10706131; doi:10.3390/foods12234197)
Supplement: Supplementary file 1 [file foods-12-04197-s001.zip]

Archive with 1 entries (1 files):
- foods-2701253-supplementary.pdf
